# Supplementary material for: MRAP2 modifies the signaling and oligomerization state of the melanocortin-4 receptor
Source: Nat Commun. 2025 Sep 25;16:8324. doi: 10.1038/s41467-025-63988-w (PMC12462500; doi:10.1038/s41467-025-63988-w)
Supplement: Supplementary file 4 — Source Data [file 41467_2025_63988_MOESM4_ESM.xlsx]

## Sheet: Figure 1A
Figure 1A
log a-MSH	MC4R + pcDNA mock							MC4R + MRAP2 (1+1)							MC4R + MRAP2 (1+4)
-12.5	2.16947	-0.680176	-1.27323	5.47409	1.0147	3.03639		3.89602	1.41479	3.06789		3.85452	4.05266		1.54002	1.08346	2.0349		1.31152	0.553583
-10.5	7.02778	3.22579	-5.36059	5.76221	3.73945	2.70837		4.46533	10.8814	19.8178	15.5575	11.5694	14.7228			11.7117	29.9981	14.3426	10.3403	10.4601
-10	4.09247	13.6482	3.3858	12.9198	6.35886	9.06781		7.05976	16.1845	41.4329	38.0322	19.1256	28.6754		6.50939	14.6655	41.9168	36.5901	15.8968	26.8302
-9.5	22.3209	5.88403	10.4029	16.1393	14.0494	9.28365		35.7318	43.5349	40.146	36.4457	26.9419	30.0629		34.5537	46.5924	43.4269	39.1084	22.4873	22.9401
-9	27.2119	27.2003	19.2788	18.1361	24.2001	13.9276		46.1711	53.259	58.002	48.9054	39.8127	39.4427		44.4295	54.8552	63.4058	55.2509	42.3264	44.937
-8.5	57.4607	46.734	38.1804	33.6615	29.9541	28.7693		68.3039	69.3648	68.8408	60.633	56.1209	54.648		73.969	77.0618	74.8639	68.2982	57.5198	52.6648
-8	62.9167	57.9865	56.3134	57.7237	49.3536	48.9682		68.8492	72.5318	70.3187	66.7353	72.6465	60.8889		80.3122	82.8627	77.801	74.2324	75.0893	75.4326
-7.5	72.8693	79.6638	72.4891	75.8635	63.7999	67.2873		73.7442	74.7569	71.8213	63.1824	80.1415	67.3373		84.8708	85.9602	82.4044	79.2591	87.7923	79.5688
-7	73.2479	83.8661	76.254	87.7551	73.1092	77.5641		73.3504	76.1857	73.9509	65.9519	83.7442	64.7721		85.6249	86.8241	83.348	79.8516	92.15	83.6785
-6.5	78.8554	80.8603	83.0587	93.6758	76.0602	87.7758		78.6028	78.0911	78.2654	75.2494	85.9705	72.901		86.0819	88.436	83.5203	77.803	95.4342	83.609
-6	76.9139	84.9639	80.4365	95.0372	76.5393	85.8341		78.1694	78.0808	78.4592	72.7578	88.2345	65.2632		88.6652	86.757	82.1543	78.3887	93.7919	85.6217

## Sheet: Figure 1B
Figure 1B
	mock	1+1	1+4					Table Analyzed	Transform of Epac-SH187 WT MRAP EC50 (1B)
	1.51e-09	5.274e-10	6.685e-10					Data sets analyzed	A-C						Number of families	1
	3.025e-09	3.342e-10	4.221e-10					Distribution assumption	Normal (Gaussian)						Number of comparisons per family	3
	3.488e-09	1.979e-10	2.314e-10												Alpha	0.05
	7.822e-09	1.872e-10	2.614e-10					ANOVA summary
	5.343e-09	1.651e-09	1.874e-09					F	14.27						Tukey's multiple comparisons test	Mean diff.	95.00% CI of diff.	Below threshold?	Summary	Adjusted P Value
	8.586e-09	7.464e-10	1.416e-09					P value	0.0003						mock vs. 1+1	-0.9753	-1.491 to -0.4593	Yes	***	0.0005	A-B
								P value summary	***						mock vs. 1+4	-0.8502	-1.366 to -0.3342	Yes	**	0.0018	A-C
Transform	mock	1+1	1+4					Significant diff. among means (P < 0.05)?	Yes						1+1 vs. 1+4	0.1251	-0.3909 to 0.6411	No	ns	0.8064	B-C
	8.82102	9.27786	9.1749					R squared	0.6555
	8.51927	9.47599	9.37458												Test details	Mean 1	Mean 2	Mean diff.	SE of diff.	n1	n2	q	DF
	8.45742	9.70355	9.63564					Brown-Forsythe test							mock vs. 1+1	8.374	9.349	-0.9753	0.1987	6	6	6.943	15
	8.10668	9.72769	9.58269					F (DFn, DFd)	0.3745 (2, 15)						mock vs. 1+4	8.374	9.224	-0.8502	0.1987	6	6	6.052	15
	8.27221	8.78225	8.72723					P value	0.6939						1+1 vs. 1+4	9.349	9.224	0.1251	0.1987	6	6	0.8903	15
	8.06621	9.12703	8.84894					P value summary	ns
								Are SDs significantly different (P < 0.05)?	No						Compact letter display
															1+1	A
								Bartlett's test							1+4	A
								Bartlett's statistic (corrected)	0.4049						mock	B
								P value	0.8167
								P value summary	ns
								Are SDs significantly different (P < 0.05)?	No
								ANOVA table	SS	DF	MS	F (DFn, DFd)	P value
								Treatment (between columns)	3.379	2	1.69	F (2, 15) = 14.27	P=0.0003
								Residual (within columns)	1.776	15	0.1184
								Total	5.155	17
								Data summary
								Number of treatments (columns)	3
								Number of values (total)	18

## Sheet: Figure 1C
Figure 1C
	mock	1+1	1+4		Table Analyzed	Epac-SH187 WT MRAP basal (1C)						Number of families	1
	2.86618	5.44087	6.92796		Data sets analyzed	A-C						Number of comparisons per family	2
	3.07067	5.22878	6.23831		Distribution assumption	Normal (Gaussian)						Alpha	0.05
	3.23769	4.93095	6.0276
	3.38052	4.37273	5.79754		ANOVA summary							Dunnett's multiple comparisons test	Mean diff.	95.00% CI of diff.	Below threshold?	Summary	Adjusted P Value	A-?
	3.49529	4.05613	4.88095		F	27.05						mock vs. 1+1	-1.515	-2.387 to -0.6430	Yes	**	0.0014	B	1+1
	2.85714	3.9683	4.74609		P value	<0.0001						mock vs. 1+4	-2.618	-3.491 to -1.746	Yes	****	<0.0001	C	1+4
					P value summary	****
					Significant diff. among means (P < 0.05)?	Yes						Test details	Mean 1	Mean 2	Mean diff.	SE of diff.	n1	n2	q	DF
					R squared	0.7829						mock vs. 1+1	3.151	4.666	-1.515	0.3575	6	6	4.238	15
												mock vs. 1+4	3.151	5.77	-2.618	0.3575	6	6	7.325	15
					Brown-Forsythe test
					F (DFn, DFd)	2.731 (2, 15)
					P value	0.0974
					P value summary	ns
					Are SDs significantly different (P < 0.05)?	No
					Bartlett's test
					Bartlett's statistic (corrected)	5.018
					P value	0.0813
					P value summary	ns
					Are SDs significantly different (P < 0.05)?	No
					ANOVA table	SS	DF	MS	F (DFn, DFd)	P value
					Treatment (between columns)	20.74	2	10.37	F (2, 15) = 27.05	P<0.0001
					Residual (within columns)	5.751	15	0.3834
					Total	26.49	17
					Data summary
					Number of treatments (columns)	3
					Number of values (total)	18

## Sheet: Figure 2B
Figure 2B
t(sec)	SNAP-MC4R+pcDNA mock			SNAP-MC4R+MRAP2
0	0.054111	0.027061	0.030586	0.154337	0.01329	0.0938135
4	0.035879	-0.04082	-0.0124705	0.094579	0.138008	0.126294
8	0.010576	-0.05201	-0.030717	0.109123	0.175982	0.152553
12	0.002345	-0.13702	-0.0773375	0.09057	0.194167	0.152368
16	0.014152	-0.02946	-0.017654	0.121894	0.043645	0.0927695
20	0.015195	-0.05183	-0.0283175	0.086678	0.092995	0.0998365
24	0.039033	-0.13065	-0.0558085	0.095795	-0.00214	0.0568275
28	0.036556	-0.12305	-0.053247	0.0926	-0.02757	0.042515
32	0.006796	-0.0615	-0.037352	0.110774	0.086337	0.108555
36	0.014407	-0.16514	-0.0853665	0.148448	0.171545	0.169996
40	0.070345	-0.01417	0.0180875	0.094239	0.061805	0.088022
44	0.025566	-0.00151	0.002028	0.083697	0.16274	0.133218
48	0.06449	-0.06713	-0.01132	0.097319	-0.13086	-0.0067705
52	0.05275	-0.02463	0.00406	0.05962	-0.03959	0.020015
56	0.029208	0.010735	0.0099715	0.085826	-0.00624	0.049793
60	0.046061	0.004231	0.015146	0.054689	0.11345	0.0940695
64	0.046275	0.0247	0.0254875	-0.02387	-0.12577	-0.06482
68	0.011404	0.073994	0.032699	0.008446	0.065081	0.0467635
72	0.044584	-0.02759	-0.001503	0.008195	0.029645	0.02892
76	0.051672	-0.04858	-0.008454	-0.00949	0.016086	0.013298
80	0	0	0	0	0	0
84	0.110127	0.067524	0.0788255	0.35655	0.114524	0.245537
88	0.111128	0.04634	0.068734	0.320044	0.172112	0.256078
92	0.098168	-0.00916	0.034504	0.316277	0.04579	0.191033
96	0.120888	-0.00502	0.047934	0.260941	0.097088	0.189015
100	0.061073	-0.02045	0.0103115	0.341386	0.028687	0.195037
104	0.085125	-0.12374	-0.0293075	0.410131	0.052974	0.241553
108	0.111009	-0.09431	-0.0016505	0.510078	0.075112	0.302595
112	0.072597	-0.00985	0.0213735	0.555722	0.00433	0.290026
116	0.063283	-0.1547	-0.0557085	0.574028	0.111757	0.352892
120	0.103527	-0.13559	-0.0260315	0.631242	0.16637	0.408806
124	0.069124	-0.09047	-0.020673	0.627773	0.180952	0.414363
128	0.102519	-0.12113	-0.0193055	0.681251	0.319347	0.510299
132	0.109723	-0.01148	0.0391215	0.746832	0.25499	0.510911
136	0.103544	-0.05506	0.014242	0.733222	0.141613	0.447418
140	0.199828	-0.11841	0.030709	0.830348	0.36844	0.609394
144	0.182545	-0.10044	0.0310525	0.789511	0.339013	0.574262
148	0.200452	-0.04581	0.067321	0.847101	0.280528	0.573815
152	0.241018	-0.07027	0.075374	0.94	0.419262	0.689631
156	0.241322	-0.04998	0.085671	0.805171	0.373145	0.599158
160	0.217173	0.124565	0.160869	0.955552	0.582284	0.778918
164	0.260918	-0.02872	0.106099	0.983331	0.461337	0.732334
168	0.290286	0.050428	0.160357	0.924819	0.500813	0.722816
172	0.306523	0.108612	0.197568	0.925316	0.499991	0.722653
176	0.387251	0.059591	0.213421	1.00176	0.54291	0.782335
180	0.384626	0.078302	0.221464	0.987646	0.631816	0.819731
184	0.374911	0.165612	0.260261	1.05791	0.740663	0.909284
188	0.393199	0.17701	0.275104	1.04018	0.609781	0.834978
192	0.432385	0.280724	0.346554	1.09174	0.740751	0.926246
196	0.397078	0.260333	0.318705	1.13705	0.746794	0.951921
200	0.485125	0.279794	0.372459	1.15783	0.745101	0.961468
204	0.460128	0.329019	0.384574	1.10393	0.825703	0.974814
208	0.440733	0.388082	0.404407	1.11665	0.701994	0.91932
212	0.517565	0.33662	0.417092	1.18648	1.03171	1.1191
216	0.513443	0.446145	0.469794	1.12224	0.979498	1.06087
220	0.489104	0.414542	0.441823	1.16162	0.995312	1.08846
224	0.536484	0.437867	0.477175	1.12887	0.937772	1.04332
228	0.520421	0.470526	0.485474	1.14638	1.00108	1.08373
232	0.510778	0.546264	0.518521	1.22909	0.842736	1.04591
236	0.582358	0.564168	0.563263	1.23015	1.10935	1.17975
240	0.575766	0.61848	0.587123	1.16126	1.00877	1.09502
244	0.543206	0.640089	0.581647	1.18743	0.964546	1.08599
248	0.639769	0.64436	0.632065	1.14098	1.05471	1.10784
252	0.540202	0.681755	0.600978	1.06511	0.90853	0.996822
256	0.566029	0.804844	0.675436	1.18187	0.899241	1.05056
260	0.604717	0.739854	0.662285	1.158	1.17709	1.17754
264	0.632701	0.844747	0.728724	1.09815	1.04191	1.08003
268	0.597076	0.82082	0.698948	1.17951	1.15055	1.17503
272	0.610005	0.797792	0.693898	1.18491	0.928327	1.06662
276	0.638592	0.820895	0.719743	1.01944	1.01511	1.02728
280	0.878142	0.870581	0.864362	1.1531	0.920819	1.04696
284	0.665599	0.859594	0.752597	1.19239	0.971364	1.09188
288	0.91807	0.913398	0.905734	1.10535	1.21742	1.17139
292	0.582042	0.905367	0.733704	1.13766	1.06	1.10883
296	0.908404	0.915895	0.90215	1.16511	1.16066	1.17288
300	0.628276	0.924681	0.766478	1.08687	1.04012	1.0735
304	0.799607	0.969428	0.874517	1.09717	0.959971	1.03857
308	0.927098	0.901919	0.904509	1.10606	1.15849	1.14227
312	0.625144	0.930044	0.767594	1.04861	1.06557	1.06709
316	0.843139	0.980235	0.901687	1.07356	1.09933	1.09644
320	0.899427	0.904966	0.892196	1.0593	0.931767	1.00553
324	0.980908	0.986293	0.9736	1.02839	1.05766	1.05303
328	0.923056	1.03207	0.967564	1.0071	1.01223	1.01966
332	0.951327	0.932173	0.93175	1.08855	0.857679	0.983112
336	1.00699	1.02769	1.00734	1.04875	1.04507	1.05691
340	1.00628	1.08013	1.03321	1.08493	0.8342	0.969564
344	1.01938	1.00668	1.00303	1.01303	0.946757	0.989893
348	1.01791	1.00113	0.99952	0.98887	0.828378	0.918624
352	0.975392	1.03327	0.994333	0.964671	0.892165	0.938418
356	0.98527	0.954368	0.959819	0.973223	1.10762	1.05042
360	1.04392	1.05774	1.04083	0.830885	1.16308	1.00699
364	0.939205	0.974838	0.947021
368	1.00566	0.964574	0.975115
372		1.01521	1.00521
376
380
384
388
392
396
400

## Sheet: Figure 2C,D
See tab for supplementary figure 4A (s4A)

## Sheet: Figure 3B
Figure 3B
MRAP2
0	0.0331429
0.00883	0.0348721
0.0112828	0.0138155
0.0311504	0.0283813
0.0336031	0.0257117
0.041452	0.0193386
0.0645082	0.0205538
0.0649988	0.0324123
0.0691685	0.0367678
0.075791	1.31366
0.0777532	0.0162964
0.080206	0.0223322
0.0897719	0.031021
0.0976208	0.0144624
0.0983566	0.0688838
0.103753	0.065847
0.106941	0.0159262
0.109149	0.790012
0.112583	0.657713
0.113319	0.0270444
0.121903	0.0182861
0.126318	0.0130503
0.135394	0.463964
0.137111	1.01962
0.171204	0.388001
0.172431	0.0122471
0.184695	0.187225
0.190091	0.473658
0.197449	0.628264
0.218543	0.823329
0.219524	0.642687
0.227618	0.319902
0.245278	0.61332
0.258523	0.316226
0.285995	0.173201
0.287957	0.0960082
0.290164	0.0974808
0.29507	0.636533
0.304636	0.228195
0.324258	0.579554
0.336767	0.311356
0.350993	0.239895
0.422369	0.223323
0.486142	0.163905
0.496934	0.353668
0.541575	0.180163
0.575423	0.44855
0.617366	0.624072
0.66127	0.477143
0.668874	0.233006
0.681138	0.242216
0.689232	0.366562
0.694874	0.203578
0.75742	0.354113
0.769438	0.585215
0.900172	0.247855
1	0.417604
0	1.13492
0.028128	0.036628
0.0378274	0.0165504
0.0396056	0.0198194
0.0420304	0.0167691
0.0423537	0.0256723
0.0465567	0.0246
0.0481733	0.0237487
0.0507598	0.02298
0.0515681	0.0311695
0.0551245	0.0355256
0.0569027	1.58776
0.0593275	0.356669
0.0596508	0.0468932
0.0604591	0.0244586
0.0641772	0.0180993
0.0683802	0.693296
0.0693501	0.0352342
0.0709667	0.562405
0.0902037	0.0201488
0.0931135	0.635591
0.0961849	0.0619428
0.0990947	0.021806
0.100388	0.0627886
0.115584	0.0149541
0.119463	0.15383
0.120757	0.789132
0.128678	0.297937
0.129809	0.119596
0.135952	0.361888
0.139509	0.0205921
0.14064	0.627697
0.144035	0.373024
0.145005	0.574494
0.150016	0.261866
0.157291	0.0204921
0.182671	0.0200096
0.21484	0.466357
0.223569	0.0245626
0.249757	0.43763
0.259295	0.381079
0.2656	0.0188598
0.28128	0.396792
0.293728	0.256027
0.295183	0.339535
0.295829	0.21418
0.299224	0.132047
0.30472	0.188772
0.31345	0.407918
0.325089	0.413137
0.331232	0.594753
0.3516	0.192531
0.353864	0.37732
0.368089	0.075305
0.371646	0.331601
0.435499	0.33478
0.437278	0.219555
0.458131	0.391631
0.557226	0.21058
0.58794	0.241418
0.671678	0.256288
0.681701	0.217871
0.70999	0.238207
0.77837	0.208164
1	0.181613
0	0.0407588
0.0001947	0.0080692
0.0008759	0.0099653
0.0011874	0.0220781
0.0016545	0.0251132
0.0051388	0.0098997
0.0103944	0.008008
0.011173	0.0107757
0.0154942	0.0103253
0.0162728	0.013763
0.0174018	0.00473
0.0174602	0.0112536
0.0175186	0.0121225
0.0257523	0.0065793
0.0358158	0.009163
0.0705804	0.0378283
0.0705999	0.141751
0.0796901	0.0203945
0.0854129	0.0366569
0.1281	0.0361137
0.131097	0.0363251
0.157142	0.0159985
0.162923	0.0336577
0.20633	0.0132709
0.222603	0.0383831
0.226963	0.062224
0.236189	0.0294203
0.239031	0.0350387
0.265913	0.0391586
0.278721	0.0330502
0.281894	0.0470155
0.281932	0.0531128
0.290127	0.0239047
0.308522	0.026165
0.342119	0.0500715
0.937089	0.0287619
0.961362	0.0271363
0.977128	0.0360172
1	0.019935
0.970627	0.0345711
0.837525	0.0047856
0.820049	0.0041763
0.106044	0.0056375
1	0.0054669
0.492371	0.0057641
0.180291	0.0080105
0.242435	0.0072452
0.638138	0.0058162
0	0.0370476
0.554769	0.0064661
0.653056	0.0058549
0.148751	0.0049236
0.0288978	0.005984
0.288637	0.0115445
0.0692183	0.0158436
0.224107	0.0076256
0.162305	0.0100188
0.172705	0.0127611
0.178416	0.0102448
0.13801	0.0085102
0	0.0133519
3.188e-06	0.0105085
0.0066149	0.0072467
0.0077722	0.0072649
0.0082057	0.0087368
0.0123596	0.0054697
0.0123946	0.0118955
0.0133574	0.008121
0.0154901	0.0112728
0.0189108	0.0057757
0.0249519	0.085235
0.0260517	0.0460317
0.0325327	0.0058097
0.0397566	0.0201502
0.045938	0.0183126
0.0671376	0.0735485
0.0710205	0.0293048
0.0802878	0.0188166
0.0898675	0.0290838
0.0946749	0.0188853
0.0958512	0.0165353
0.114995	0.0136242
0.124517	0.0169852
0.12671	0.0282863
0.128728	0.0253109
0.129586	0.0087589
0.136545	0.016506
0.140367	0.0148843
0.152115	0.0158842
0.163888	0.0117483
0.171367	0.0154641
0.206421	0.0125945
0.217968	0.0099703
0.227076	0.0132132
0.250768	0.0110264
0.26841	0.0100883
0.376981	0.0107596
0.523179	0.0087562
0.54787	0.0079653
0.568955	0.0084922
0.635949	0.0114442
0.638592	0.0085132
0.651047	0.0111233
0.654841	0.0108054
1	0.0074655
0.0047856		0.492216
0.201167		1.0107
0.538353		1.38051
0.0942817		1.11301
0.0681609		1.48658
1		1.019
0.186433		0.79247
0.168973		0.944966
0.862457		1.03771
0.144415		0.911584
0		0.736885
0.283601		1.38081
0.0030608		0.64089
0.0015652		0.712475
0.25476		1.49407
0.151331		1.30552
0.139147		1.28586
0.168719		1.12683
0.838895		1.64169
1		1.43844
0.0238347		0.568455
0		0.599041
0		0.599041
0.0408803		0.96844
0.0397058		1.06314
0.081467		1.43656
0.0761291		1.18111
0.205985		1.20229
0.0447804		2.36641
0.251543		0.80277
0.179484		1.07178
0.101821		1.17767
0.0671376		0.973152
0.0562476		0.940157
0.0946674		0.832172
0.0680118		0.900076
0.0033178		1.78056
0.221971		0.845672
0.0001485		0.748613
0.0180623		1.31779
0.0988391		1.27683
0.0916213		1.09392
0.313245		0.946246
0.107434		1.01059
0.047386		3.54352
1		1.24521

## Sheet: Figure 3C,D
	Binding data										Graphpad Prism calculation
	Radioactivity information							N1	N2	N3
	Isotope		Iode 125				NEX352 (I125-NDP) Lot	IM32150	IM42550
	Specific Activity (SA)		2200	Ci/mmol			Radioactive stock concentration	82.7	88.8		uCi/mL
	Decay rate		2220000000000	DPM			Nomical stock concentration	37.5909	40.3636		nM
	Half-life		60	days			Calibration date	2025-02-17	2025-03-17
	Decay rate constant (Kdecay)		-0.01155	-0,693 / t½			Experiment date	2025-03-11	2025-03-25	2025-04-15
							Delay	22	8	29
							Fraction remaining at experiment date	0.775614	0.91174	0.715374	Fraction = e^(Kdecay*jours)
							Nominal stock concentration at experiment date	29.156	36.8012	28.8751	nM
	N1 Experiment 2025-03-17
	N1 NEX352 lot# IM32150			Total binding			Non-specific binding					[Total] Mock 1:1	[NS] Mock 1:1	Global (shared)		[Total] MRAP2 1:1	[NS] MRAP2 1:1	Global (shared)		[Total] RAMP3 1:1	[NS] RAMP3 1:1	Global (shared)
	[target] (nM)	volume (uL)	[Nomimal] (nM)	Mock	MRAP2 1+1	RAMP3 1+1	Mock	MRAP2 1+1	RAMP3 1+1		One site -- Total and nonspecific binding				One site -- Total and nonspecific binding				One site -- Total and nonspecific binding
	5	20.1516	3.87816	15291	24870	18833	11040	9776	8432		Best-fit values				Best-fit values				Best-fit values
	4	16.1213	3.10253	15859	20742	16835	10657	11107	8846		Bmax	8855	(not used)		Bmax	15148	(not used)		Bmax	10204	(not used)
	3	12.091	2.3269	15909	20090	14248	7045	7133	5579		Kd	0.2036	(not used)		Kd	0.3481	(not used)		Kd	0.3201	(not used)
	1.8	7.25459	1.39614	14448	18947	12892	5487	5274	1719*		NS	1767	1767	1767	NS	1890	1890	1890	NS	1626	1626	1626
	1.08	4.35275	0.837684	12852	16300	10736	3455	3497	1912		Background	664.7	664.7	664.7	Background	399.1	399.1	399.1	Background	138.5	138.5	138.5
	0.648	2.61165	0.50261	9649	12767	8192	1729	1939	1465		95% CI (profile likelihood)				95% CI (profile likelihood)				95% CI (profile likelihood)
	0.389	1.5678	0.301721	7624	9912	6896	1111	1069	1165		Bmax	6980 to 10974	(not used)		Bmax	13348 to 17157	(not used)		Bmax	9385 to 11093	(not used)
	0.233	0.939066	0.180722	5844	6504	5174	719	715	545		Kd	0,08094 to 0,4578	(not used)		Kd	0,2211 to 0,5410	(not used)		Kd	0,2327 to 0,4384	(not used)
	0.14	0.564246	0.108589	4240	4796	3631	433	425	293		NS	1380 to 2147	1380 to 2147	1380 to 2147	NS	1573 to 2203	1573 to 2203	1573 to 2203	NS	1483 to 1768	1483 to 1768	1483 to 1768
	0.084	0.338547	0.0651532	2871	2956	2278	243	218	218		Background	-283,7 to 1606	-283,7 to 1606	-283,7 to 1606	Background	-350,9 to 1145	-350,9 to 1145	-350,9 to 1145	Background	-204,3 to 480,3	-204,3 to 480,3	-204,3 to 480,3
	0.05	0.201516	0.0387816	1761	1930	1624	155	133	113		Goodness of Fit				Goodness of Fit				Goodness of Fit
	0	0	0	97	60	60	64	37	23		Degrees of Freedom			20	Degrees of Freedom			20	Degrees of Freedom			19
											R squared	0.9201	0.955	0.9474	R squared	0.981	0.9485	0.9825	R squared	0.9966	0.9747	0.9941
											Sum of Squares	30577322	8293639	38870961	Sum of Squares	14905848	8913815	23819663	Sum of Squares	1450902	2873692	4324595
											Sy.x			1394	Sy.x			1091	Sy.x			477.1
											Constraints				Constraints				Constraints
											NS	NS is shared	NS is shared		NS	NS is shared	NS is shared		NS	NS is shared	NS is shared
											Background	Background is shared	Background is shared		Background	Background is shared	Background is shared		Background	Background is shared	Background is shared
											Number of points				Number of points				Number of points
											# of X values	12	12		# of X values	12	12		# of X values	12	12
											# Y values analyzed	12	12		# Y values analyzed	12	12		# Y values analyzed	12	11
	N2 Experiment 2025-03-25
	N2 NEX352 lot# IM42550			Total binding			Non-specific binding					[Total] Mock 1:1	[NS] Mock 1:1	Global (shared)		[Total] MRAP2 1:1	[NS] MRAP2 1:1	Global (shared)		[Total] RAMP3 1:1	[NS] RAMP3 1:1	Global (shared)
	[target] (nM)	volume (uL)	[Nomimal] (nM)	Mock	MRAP2 1+1	RAMP3 1+1	Mock	MRAP2 1+1	RAMP3 1+1		One site -- Total and nonspecific binding				One site -- Total and nonspecific binding				One site -- Total and nonspecific binding
	3	11.2611	2.73547	11141	17399	11770	5737	6254	6108		Best-fit values				Best-fit values				Best-fit values
	1.8	6.75669	1.64128	9627	13957	9037	4017	4598	3935		Bmax	6294	(not used)		Bmax	11799	(not used)		Bmax	6071	(not used)
	1.08	4.05401	0.984768	7373	10796	7320	2476	2757	2583		Kd	0.3794	(not used)		Kd	0.5501	(not used)		Kd	0.3957	(not used)
	0.648	2.43241	0.590861	5655	8803	5838	1462	1736	1562		NS	1355	1355	1355	NS	1557	1557	1557	NS	1441	1441	1441
	0.519	1.94818	0.473236	5240	8057	5051	1175	1414	1333		Background	106.4	106.4	106.4	Background	103.7	103.7	103.7	Background	102.7	102.7	102.7
	0.389	1.4602	0.354699	4893	7081	4268	1014	1009	933		95% CI (profile likelihood)				95% CI (profile likelihood)				95% CI (profile likelihood)
	0.233	0.874616	0.212455	3521	5355	3398	542	631	596		Bmax	5735 to 6922	(not used)		Bmax	11112 to 12544	(not used)		Bmax	5765 to 6399	(not used)
	0.14	0.52552	0.127655	2536	3420	2555	361	407	359		Kd	0,2818 to 0,5073	(not used)		Kd	0,4629 to 0,6522	(not used)		Kd	0,3356 to 0,4655	(not used)
	0.084	0.315312	0.0765931	1671	2460	1656	201	226	210		NS	1246 to 1464	1246 to 1464	1246 to 1464	NS	1450 to 1664	1450 to 1664	1450 to 1664	NS	1384 to 1497	1384 to 1497	1384 to 1497
	0.05	0.187686	0.0455911	929	1517	1074	116	109	151		Background	-59,44 to 271,7	-59,44 to 271,7	-59,44 to 271,7	Background	-54,08 to 260,9	-54,08 to 260,9	-54,08 to 260,9	Background	17,70 to 187,5	17,70 to 187,5	17,70 to 187,5
	0.018	0.0675669	0.0164128	424	520	421	41	49	63		Goodness of Fit				Goodness of Fit				Goodness of Fit
	0	0	0	5	6	10	4	7	7		Degrees of Freedom			20	Degrees of Freedom			20	Degrees of Freedom			20
											R squared	0.994	0.99	0.9948	R squared	0.9988	0.9846	0.9979	R squared	0.9991	0.9954	0.9987
											Sum of Squares	861329	357817	1219146	Sum of Squares	404430	675082	1079512	Sum of Squares	135270	176825	312095
											Sy.x			246.9	Sy.x			232.3	Sy.x			124.9
											Constraints				Constraints				Constraints
											NS	NS is shared	NS is shared		NS	NS is shared	NS is shared		NS	NS is shared	NS is shared
											Background	Background is shared	Background is shared		Background	Background is shared	Background is shared		Background	Background is shared	Background is shared
											Number of points				Number of points				Number of points
											# of X values	12	12		# of X values	12	12		# of X values	12	12
											# Y values analyzed	12	12		# Y values analyzed	12	12		# Y values analyzed	12	12
	N3 experiment 2025-04-15
	N3 NEX352 lot# IM42550			Total binding			Non-specific binding					[Total] Mock 1:1	[NS] Mock 1:1	Global (shared)		[Total] MRAP2 1:1	[NS] MRAP2 1:1	Global (shared)		[Total] RAMP3 1:1	[NS] RAMP3 1:1	Global (shared)
	[target] (nM)	volume (uL)	[Nomimal] (nM)	Mock	MRAP2 1+1	RAMP3 1+1	Mock	MRAP2 1+1	RAMP3 1+1		One site -- Total and nonspecific binding				One site -- Total and nonspecific binding				One site -- Total and nonspecific binding
	4	15.0149	2.86175	7910	11336	7664	5415	5495	4119		Best-fit values				Best-fit values				Best-fit values
	3	11.2611	2.14631	6798	9889	6905	4539	4337	3951		Bmax	2689	(not used)		Bmax	6627	(not used)		Bmax	4237	(not used)
	1.8	6.75669	1.28779	5082	7230	4507	2756	2740	2396		Kd	0.352	(not used)		Kd	0.7824	(not used)		Kd	1.367	(not used)
	1.08	4.05401	0.772673	3699	5440	3143	1721	1649	1368		NS	1240	1240	1240	NS	1247	1247	1247	NS	1000	1000	1000
	0.648	2.43241	0.463604	2739	4022	2237	1096	1057	807		Background	89.38	89.38	89.38	Background	85.77	85.77	85.77	Background	114.1	114.1	114.1
	0.51	1.9144	0.364874	2477	3596	1932	851	824	822		95% CI (profile likelihood)				95% CI (profile likelihood)				95% CI (profile likelihood)
	0.37	1.38888	0.264712	2057	3021	1597	573	641	531		Bmax	2423 to 2989	(not used)		Bmax	6231 to 7058	(not used)		Bmax	3326 to 5603	(not used)
	0.233	0.874616	0.166697	1544	2204	1185	326	374	290		Kd	0,2459 to 0,4961	(not used)		Kd	0,6619 to 0,9236	(not used)		Kd	0,7648 to 2,477	(not used)
	0.14	0.52552	0.100161	1104	1525	878	260	235	180		NS	1188 to 1291	1188 to 1291	1188 to 1291	NS	1196 to 1297	1196 to 1297	1196 to 1297	NS	910,9 to 1090	910,9 to 1090	910,9 to 1090
	0.084	0.315312	0.0600968	774	1007	538	146	139	132		Background	-0,5806 to 179,0	-0,5806 to 179,0	-0,5806 to 179,0	Background	2,493 to 168,7	2,493 to 168,7	2,493 to 168,7	Background	-33,01 to 258,2	-33,01 to 258,2	-33,01 to 258,2
	0.035	0.13138	0.0250403	370	435	237	67	56	32		Goodness of Fit				Goodness of Fit				Goodness of Fit
	0	0	0	5	5	8	8	8	2		Degrees of Freedom			20	Degrees of Freedom			20	Degrees of Freedom			20
											R squared	0.9983	0.9942	0.9972	R squared	0.9987	0.9976	0.9987	R squared	0.9954	0.9754	0.9913
											Sum of Squares	119526	213994	333519	Sum of Squares	200216	85205	285421	Sum of Squares	330544	593394	923938
											Sy.x			129.1	Sy.x			119.5	Sy.x			214.9
											Constraints				Constraints				Constraints
											NS	NS is shared	NS is shared		NS	NS is shared	NS is shared		NS	NS is shared	NS is shared
											Background	Background is shared	Background is shared		Background	Background is shared	Background is shared		Background	Background is shared	Background is shared
											Number of points				Number of points				Number of points
											# of X values	12	12		# of X values	12	12		# of X values	12	12
											# Y values analyzed	12	12		# Y values analyzed	12	12		# Y values analyzed	12	12
	Pooled
		Parameters	pKd			fold of mock Bmax			Kd			Bmax
		MC4R + mock (1+1)	8.30878	8.5791	8.54654	1	1	1	0.2036	0.3794	0.352	8855	6294	2689
		MC4R + MRAP2 (1+1)	8.5417	8.74044	8.89343	1.71067	1.87464	2.46448	0.3481	0.5501	0.7824	15148	11799	6627
		MC4R + RAMP3 (1+1)	8.50529	8.59737	9.13577	1.15234	0.964569	1.57568	0.3201	0.3957	1.367	10204	6071	4237

## Sheet: Figure 4A,B
See tab for supplementary figure 4CD (s4CD)

## Sheet: Figure 4C
Figure 4C
log a-MSH	MC4R+pcDNA mock					MC4R+MRAP2(1+4)
-11	8.43717	6.81095	4.53849	6.59		5.75	7.36039	4.15866	6.55
-10.5229	5.85	9.94	1.76181	18.1201		8.80532	5.25492	7	1.59912
-10			0.673429	12.7799		9.0404	2.17347	3.40203	6.46769
-9.52288	12.8587			11.165		2.51697	1.68465	0.724694	12.2706
-9		3.6	3.59183			5.57046		5.92718
-8.52288	14.6373	5.83113	3.93635	6.40456		22.6167		14.5321	7.27173
-8	13	15	2.07965	3.64685			10.6197	20.6914	16.1675
-7.52288	0.393828	23.3548	1.84452	24.6443		33.734	43.5737	33.4721	43.3438
-7	28.0568	53.2225	28.7635	43.6588		66.8202	70.8103	67.9167	75.8696
-6.52288	68.2787	85.5748	56.4454	75.3815		88.292	100	87.834	100
-6	100	100	100	88.6894		100	97.036	100	97.8567
-5.5		100		100			100		100
-5			100			100		100

## Sheet: Figure 4D
Figure 4D
						Table Analyzed	Transform of IP-One WT MRAP EC50 (3D)
						Column B	1+4
-	1+4					vs.	vs.
4.812e-07	7.173e-08					Column A	-
1.297e-07	4.726e-08
5.196e-07	6.45e-08					Unpaired t test
1.662e-07	5.059e-08					P value	0.0059
						P value summary	**
Transform						Significantly different (P < 0.05)?	Yes
	-	1+4				One- or two-tailed P value?	Two-tailed
	6.31767	7.1443				t, df	t=4.169, df=6
	6.88706	7.32551
	6.28433	7.19044				How large is the effect?
	6.77937	7.29594				Mean of column A	6.567
						Mean of column B	7.239
						Difference between means (B - A) ± SEM	0.6719 ± 0.1612
						95% confidence interval	0.2776 to 1.066
						R squared (eta squared)	0.7434
						F test to compare variances
						F, DFn, Dfd	13.13, 3, 3
						P value	0.0625
						P value summary	ns
						Significantly different (P < 0.05)?	No
						Data analyzed
						Sample size, column A	4
						Sample size, column B	4

[truncated: 28 more sheets: Figure 5C, Figure 5D, Figure 5 E,F, Figure 6C,D, Figure 7B, Figure 8A, Figure 8B, Figure 8C, Figure 8D, Figure 8E, supplementary Figure 1A, supplementary Figure 1B, supplementary figure 1C, supplementary Figure 2, supplementary Figure 3C, supplementary Figure 3D, supplementary Figure 3E, Supplementary Figure 4A, Supplementary Figure 4B, Supplementary Figure 4C,D …]
